# Supplementary material for: Hydrogen Sulfide Inhibits TMPRSS2 in Human Airway Epithelial Cells: Implications for SARS-CoV-2 Infection
Source: Biomedicines. 2021 Sep 20;9(9):1273. doi: 10.3390/biomedicines9091273 (PMC8469712; doi:10.3390/biomedicines9091273)
Supplement: Supplementary file 1 [file biomedicines-09-01273-s001.zip]

Archive with 1 entries (1 files):
- biomedicines-1336841-supplementary.pdf
